# Supplementary material for: Towards More Resilient Urban Landscapes: Optimal Sowing Season of 16 Native Mediterranean Species for Planting Designs
Source: Plants (Basel). 2026 Mar 2;15(5):766. doi: 10.3390/plants15050766 (PMC12986880; doi:10.3390/plants15050766)
Supplement: Supplementary file 1 [file plants-15-00766-s001.zip]

Archive with 1 entries (1 files):
- plants-3990625-supplementary.pdf
